# Supplementary material for: Using Whole Slide Gray Value Map to Predict HER2 Expression and FISH Status in Breast Cancer
Source: Cancers (Basel). 2022 Dec 17;14(24):6233. doi: 10.3390/cancers14246233 (PMC9777488; doi:10.3390/cancers14246233)
Supplement: Supplementary file 1 [file cancers-14-06233-s001.zip]

Archive with 1 entries (1 files):
- cancers-2056280-supplementary.pdf
